# Supplementary material for: Patent ductus arteriosus (also non-hemodynamically significant) correlates with poor outcomes in very low birth weight infants. A multicenter cohort study
Source: PLoS One. 2024 Jul 9;19(7):e0306769. doi: 10.1371/journal.pone.0306769 (PMC11233010; doi:10.1371/journal.pone.0306769)
Supplement: S1 Data — (XLSX) [file pone.0306769.s001.xlsx]

## Sheet: Foglio1
SUD_CODPAZ	Name	Hours	GA	Weight	DA(mm)	Echo diagnoyess	Clinical grading	LA/Ao	FiO2 (%)	Ventilation	Metabolic acidoyess	Hypotenyeson	Clinical deterioration	Apgar 1	Apgar 5	Delivery	Steroid profilaxis	Chorioamnionitis	Gestational hypertenyeson	Gestational Diabetes	curosurf	Echo grading after early treatment	Clinical grading after early treatment	Date of other US	Echo clasyesfication of other US	Clinical grading at other US	Date of discharge/death	Days of hospital stay	Survived to discharge	DA at discharge	Early treatment	Days of treatment	Date	Days at early treatment	Tipe of drug	Dosage (mg)	Adverse events	Late treatment	Drug	Dosage	Date	Days at late treatment	Days of late treatment	Adverse events (late treatment)	Surgical ligation	Days at surgical ligation	Adverse events (ligation)	Death before discharge	IVH sx
325850	AnoN42546	46	24	675	0	E0	C3		25	invayesve	no	no	no	2	8	1	1	1	0	0	1	E0	C3	30/04/2019	E0	C2	2019-05-17		yes	closure	no							yes	paracetamol	10	18/02/2019	9	6	no	no			no	grade 1
325428	AnoN42528	30	28	790	0	E0	C2		25	non invayesve	no	no	no	5	8	2	1	0	0	1	2	E0	C2	02/01/2019	E0	C1	2019-02-04		yes	closure	no							yes	paracetamol	10	12/12/2018	13	7	no	no			no	grade 1
321250	AnoN42428	68	29	1335	0	E0	C2		23	non invayesve	no	no	no	7	8	2	1	1	0	0	0	E0	C1				2019-03-01		yes	closure	no							no							no			no	no
321974	AnoN42439	52	30.42	950	0	E0	C2	1.2	21	non invayesve	no	no	no	8	8	2	1	0	0	0	0			02/02/2019	E0	C1	2019-02-02		yes	closure	no							no							no			no	no
325860	AnoN42551	57	30	1230	0	E0	C2		21	non invayesve	no	no	no	6	8	1	2	1	0	0	0	E0	C1				2019-05-02		yes	closure	no							no							no			no	no
319382	AnoN42373	36	25.85	750	0	E0	C2	1.3	25	non invayesve	no	no	no	5	9	1	1	1	0	0	2			30/06/2018	E0	C1	2018-07-02		yes	closure	no							no							no			no	no
320634	AnoN42410	40	30	1270	0	E0	C1	1.17	21	no	no	no	no	9	10	1	9	0	0	0	0	E0	C1				2018-08-02		yes	closure	no							no							no			no	no
378439	AnoN43443	72	33	1390	0	E0	C2		21	non invayesve	no	no	no	8	9	1	1	0	0	1	0						2018-11-02		yes	closure	no							no							no			no	no
378735	AnoN43477	72	29	1465	0	E0	C2		25	non invayesve	no	no	no	7	10	2	9	0	0	0	0						2019-05-03		yes	closure	no							no							no			no	no
378714	AnoN43460	72	31	1288	0	E0	C2		21	non invayesve	no	no	no	9	9	2	9	0	0	0	0						2018-12-03		yes	closure	no							no							no			no	no
321128	AnoN42424	55	26.85	695	0	E0	C2	1.2	22	non invayesve	no	no	no	7	9	2	1	0	0	0	0	E0	C1				2019-01-05		yes	closure	no							no							no			no	no
378422	AnoN43431	24	27	983	0	E0	C2		21	non invayesve	no	no	no	5	8	2	1	0	0	0	2						2018-07-05		yes	closure	no							no							no			no	no
325419	AnoN42522	72	30	1450	0	E0	C2		21	non invayesve	no	no	no	6	9	1	1	0	0	0	0						2018-11-05		yes	closure	no							no							no			no	no
378420	AnoN43430	24	27	854	0	E0	C2		21	non invayesve	no	no	no	6	7	2	1	0	0	0	0			06/07/2018	E0	C1	2018-07-06		yes	closure	no							no							no			no	no
319289	AnoN42368	48	27.14	1010	0	E0	C2	1	26	non invayesve	no	no	no	6	9	2	1	1	0	0	0	E0	C1				2018-06-07		yes	closure	no							no							no			no	no
319288	AnoN42367	70	30	1465	0	E0	C1		21	no	no	no	no	7	8	2	1	0	0	0	0	E0	C1				2018-11-07		yes	closure	no							no							no			no	no
325288	AnoN42506	60	29.71	1585	0	E0	C2	1.1	21	non invayesve	no	no	no	8	9	1	1	1	0	0	0	E0	C2	07/02/2019	E0	C1	2019-02-08		yes	closure	no							no							no			no	no
325430	AnoN42529	72	30	1450	0	E0	C1		21	no	no	no	no	1	6	2	1	0	0	1	0						2019-02-08		yes	closure	no							no							no			no	no
323922	AnoN42491	60	29.14	1600	0	E0	C2		21	non invayesve	no	no	no	8	9	1	2	1	0	0	0						2018-07-08		yes	closure	no							no							no			no	no
378431	AnoN43437	24	34	1372	0	E0	C2		21	non invayesve	no	no	no	9	10	2	1	0	0	0	0						2018-08-08		yes	closure	no							no							no			no	no
319254	AnoN42357	24	31	1077	0	E0	C1	1	21	no	no	no	no	9	10	2	1	0	0	0	0	E0	C1				2018-08-08		yes	closure	no							no							no			no	no
326069	AnoN42569	45	31	940	0	E0	C2	1.3	23	non invayesve	no	no	no	3	6	2	2	9	1	0	0	E0	C1				2019-11-08		yes	closure	no							no							no			no	grade 4
319389	AnoN42374	24	29	1190	0	E0	C2	1.3	21	non invayesve	no	no	no	7	8	2	1	0	0	0	2			10/05/2018	E0	C1	2019-05-10		yes	closure	no							no							no			no	no
377861	AnoN43414	20	30	1415	0	E0	C2		21	non invayesve	no	no	no	8	9	1	1	1	0	0	0						2018-07-10		yes	closure	no							no							no			no	no
377800	AnoN43408	37	27	1060	0	E0	C2	1.47	21	non invayesve	no	no	no	2	8	1	1	0	0	0	0						2019-03-13		yes	closure	no							no							no			no	no
323829	AnoN42485	71	33.7	1440	0	E0	C1		21	no	no	no	no	9	9	2	2	1	0	0	0						2019-04-11		yes	closure	no							no							no			no	no
325295	AnoN42511	26	26.85	700	0	E0	C2	1.4	24	non invayesve	no	no	no	7	9	2	1	9	0	0	2	E0	C1	11/05/2019	E0	C1	2019-05-11		yes	closure	no							no							no			no	no
325864	AnoN42555	53	32	1190	0	E0	C2		21	non invayesve	no	no	no	9	9	2	1	0	0	0	0	E0	C2				2019-06-11		yes	closure	no							no							no			no	no
319296	AnoN42371	72	32.84	1310	0	E0	C1		21	no	no	no	no	5	9	2	1	0	0	0	0						2018-12-11		yes	closure	no							no							no			no	grade 1
378718	AnoN43464	24	31	1383	0	E0	C2		21	non invayesve	no	no	no	8	9	2	1	0	1	0	0						2019-02-12		yes	closure	no							no							no			no	no
325291	AnoN42509	26	29	987	0	E0	C2	1.2	21	non invayesve	no	no	no	8	10	2	1	0	0	0	0	E0	C1				2019-04-14		yes	closure	no							no							no			no	no
325293	AnoN42510	26	29	1300	0	E0	C2	1.33	23	non invayesve	no	yes	no	4	7	2	1	0	0	0	2	E0	C2	19/03/2019	E0	C1	2019-04-12		yes	closure	no							no							no			no	no
378706	AnoN43455	60	33	1315	0	E0	C1		21	no	no	no	no	9	10	2	9	0	0	1	0						2018-11-12		yes	closure	no							no							no			no	no
322917	AnoN42457	3	30.28	1160	0	E0	C3	1	40	invayesve	yes	yes	yes	1	4	2	1	0	1	0	2	E0	C2				2019-02-13		yes	closure	no							no							no			no	grade 4
319253	AnoN42356	48	32	990	0	E0	C2		25	non invayesve	no	no	no	3	8	2	1	0	1	0	0						2018-07-14		yes	closure	no							no							no			no	no
326077	AnoN42572	68	32	1280	0	E0	C1		21	no	no	no	no	9	10	2	1	0	0	1	0						2019-10-14		yes	closure	no							no							no			no	no
378438	AnoN43442	72	24	665	0	E0	C3		21	invayesve	no	no	no	7	9	2	1	0	0	0	2						2018-11-14		yes	closure	no							no							no			no	no
378440	AnoN43444	48	29	1460	0	E0	C2		21	non invayesve	no	no	no	7	9	9	1	0	0	0	0						2018-11-14		yes	closure	no							no							no			no	no
324280	AnoN42497	32	24.28	580	0	E0	C3	1.26	30	invayesve	no	yes	no	2	4	1	1	1	0	0	2	E0	C3	09/11/2019	E0	C2	2018-11-14		yes	closure	no							no							no			no	grade 1
378727	AnoN43469	72	31	1270	0	E0	C2		21	non invayesve	no	no	no	9	10	2	1	0	1	0	0						2019-02-15		yes	closure	no							no							no			no	no
378728	AnoN43470	72	31	1205	0	E0	C2		25	non invayesve	no	no	no	8	9	2	1	0	1	0	2						2019-02-15		yes	closure	no							no							no			no	no
378429	AnoN43435	72	31	1014	0	E0	C2		21	non invayesve	no	no	no	8	9	2	1	0	0	0	0			21/05/2018	E0	C1	2018-06-15		yes	closure	no							no							no			no	no
326064	AnoN42566	65	30	1460	0	E0	C2		21	non invayesve	no	no	no	5	9	1	1	1	0	1	0						2019-09-16		yes	closure	no							no							no			no	no
378713	AnoN43459	72	32	1320	0	E0	C2		21	non invayesve	no	no	no	8	10	2	1	0	0	1	0						2018-12-16		yes	closure	no							no							no			no	no
378715	AnoN43461	24	27	956	0	E0	C3	0.8	21	invayesve	no	no	no	6	8	2	2	1	0	0	2						2019-01-17		yes	closure	no							no							no			no	no
315110	AnoN42238	4	23.42	756	0	E0	C2	1.4	27	non invayesve	no	no	no	6	9	1	2	1	0	0	2	E0	C1				2018-07-17		yes	closure	no							no							no			no	grade 1
323834	AnoN42488	36	26.28	580	0	E0	C3	1.5	30	non invayesve	no	no	no	3	5	2	1	0	1	0	2	E0	C1				2019-07-17		yes	closure	no							no							no			no	no
325856	AnoN42549	72	32	1095	0	E0	C1		21	no	no	no	no	9	9	2	1	0	0	0	0						2019-04-18		yes	closure	no							no							no			no	no
325863	AnoN42554	34	29	840	0	E0	C2		24	non invayesve	no	no	no	5	8	2	2	0	1	0	0	E0	C1				2019-06-18		yes	closure	no							no							no			no	no
320638	AnoN42412	36	30.14	1160	0	E0	C2	1.2	21	non invayesve	no	no	no	8	9	2	1	1	0	0	0			17/08/2018	E0	C1	2018-08-18		yes	closure	no							no							no			no	no
322909	AnoN42451	12	23.86	670	0	E0	C3		25	invayesve	no	no	no	4	5	1	2	1	0	0	2	E0	C3				2018-08-19	8	Decesso	closure	no							no							no			yes	grade 2
320640	AnoN42414	36	31	1310	0	E0	C2	1.17	21	non invayesve	no	no	no	8	9	2	1	0	0	1	0						2018-09-18		yes	closure	no							no							no			no	no
325861	AnoN42552	72	34	1390	0	E0	C1		21	no	no	no	no	9	9	1	1	0	1	1	0	E0	C1				2019-04-19		yes	closure	no							no							no			no	no
319286	AnoN42365	68	29	1236	0	E0	C2		25	non invayesve	no	no	no	3	7	9	1	1	0	1	0						2019-07-19		yes	closure	no							no							no			no	no
377863	AnoN43415	30	31	1335	0	E0	C2		21	non invayesve	no	no	no	8	9	1	2	1	0	1	0						2018-09-19		yes	closure	no							no							no			no	no
325420	AnoN42523	48	29	1215	0	E0	C1		21	no	no	no	no	9	9	2	1	0	0	0	0						2018-10-19		yes	closure	no							no							no			no	no
378712	AnoN43458	72	32	1143	0	E0	C2		21	non invayesve	no	no	no	9	10	2	1	0	0	1	0						2018-11-19		yes	closure	no							no							no			no	no
326745	AnoN42581	42	31.7	1100	0	E0	C1	1.1	21	no	no	no	no	5	8	2	9	0	0	0	0						2018-12-19		yes	closure	no							no							no			no	no
377794	AnoN43406	21	29	1180	0	E0	C2	1.7	22	non invayesve	no	no	no	9	10	2	1	0	1	0	0						2019-03-12		yes	closure	no							no							no			no	no
319270	AnoN42359	24	28.84	1510	0	E0	C3	1	21	non invayesve	no	no	no	8	8	2	1	0	0	0	0						2018-06-21		yes	closure	no							no							no			no	no
378342	AnoN43427	24	23	566	0	E0	C4	0.8	50	invayesve	yes	no	no	4	7	2	2	0	0	0	2	E0	C1				2018-07-21		yes	closure	no							no							no			no	no
378711	AnoN43457	24	31	944	0	E0	C2		21	non invayesve	no	no	no	9	9	2	1	0	0	0	0						2018-11-21		yes	closure	no							no							no			no	no
317940	AnoN42320	24	29	1125	0	E0	C2		21	non invayesve	no	no	no	6	7	2	1	0	1	0	0						2018-06-22		yes	closure	no							no							no			no	no
326066	AnoN42567	45	31	1375	0	E0	C1		21	no	no	no	no	9	10	2	1	0	1	0	0						2019-09-23		yes	closure	no							no							no			no	no
321973	AnoN42438	47	31.71	890	0	E0	C2	1.2	21	non invayesve	no	no	no	8	9	2	1	0	0	0	0			24/01/2019	E0	C1	2019-01-25		yes	closure	no							no							no			no	no
325432	AnoN42531	41	28	1120	0	E0	C2		21	non invayesve	no	no	no	1	7	2	1	1	0	0	2						2019-02-25		yes	closure	no							no							no			no	no
378732	AnoN43474	72	31	1491	0	E0	C2		21	non invayesve	no	no	no	5	9	2	1	0	0	1	2						2019-03-25		yes	closure	no							no							no			no	no
321534	AnoN42431	72	35.28	1300	0	E0	C2		21	non invayesve	no	no	no	6	9	2	1	0	0	0	0						2019-03-25		yes	closure	no							no							no			no	grade 1
320639	AnoN42413	26	32.14	973	0	E0	C2	1	21	non invayesve	no	no	no	8	9	2	1	0	0	0	0						2019-09-25		yes	closure	no							no							no			no	no
326070	AnoN42570	35	26	850	0	E0	C2		21	non invayesve	no	no	no	8	9	2	1	0	0	0	0	E0	C1				2019-11-25		yes	closure	no							no							no			no	no
378717	AnoN43463	24	28	740	0	E0	C3	0.9	21	invayesve	no	no	no	5	8	2	1	0	0	0	2						2019-02-26		yes	closure	no							no							no			no	no
325854	AnoN42547	70	33	1220	0	E0	C1		21	no	no	no	no	2	8	2	1	1	0	0	0						2019-03-27		yes	closure	no							no							no			no	no
317945	AnoN42326	46	27.42	970	0	E0	C2		26	non invayesve	no	no	no	4	8	2	1	1	0	0	2						2018-07-27		yes	closure	no							no							no			no	no
378437	AnoN43441	72	34	1285	0	E0	C2		21	non invayesve	no	no	no	9	9	2	1	0	0	0	0						2018-08-27		yes	closure	no							no							no			no	no
325421	AnoN42524	53	28	1330	0	E0	C1		21	no	no	no	no														2018-11-27		yes	closure	no							no							no			no	no
378722	AnoN43467	24	29	1495	0	E0	C4		100	invayesve	yes	yes	yes	6	8	2	1	0	0	0	2						2019-03-29		yes	closure	no							no							no			no	grade 2
378423	AnoN43432	48	32	1123	0	E0	C2		21	non invayesve	no	no	no	7	10	2	1	0	0	0	0						2018-05-29		yes	closure	no							no							no			no	no
319251	AnoN42354	24	27.84	1000	0	E0	C3	1	40	invayesve	no	no	no	2	6	2	1	0	1	0	2						2018-05-29		yes	closure	no							no							no			no	no
319252	AnoN42355	20	29.42	1262	0	E0	C2		21	non invayesve	no	no	no	9	9	1	1	0	0	0	0	E0	C1				2018-04-30		yes	closure	no							no							no			no	no
317949	AnoN42330	36	29.42	1250	0	E0	C2	1	27	non invayesve	no	no	no	6	8	2	1	0	0	0	2						2018-08-30		yes	closure	no							no							no			no	no
326063	AnoN42565	70	33	1215	0	E0	C1		21	no	no	no	no	8	9	2	1	0	1	0	0						2019-08-30		yes	closure	no							no							no			no	no
378705	AnoN43454	70	31	1387	0	E0	C2		21	non invayesve	no	no	no	7	9	2	1	0	0	0	2	E0	C1				2018-11-30		yes	closure	no							no							no			no	no
325427	AnoN42527	44	29	1360	0	E0	C2		21	non invayesve	no	no	no	9	9	1	1	0	0	1	0						2018-11-30		yes	closure	no							no							no			no	no
325422	AnoN42525	6	28	1160	0	E0	C3		60	invayesve	yes	no	yes	2	3	2	1	0	0	1	1						2018-12-31		yes	closure	no							no							no			no	grade 1
319424	AnoN42376	68	33	1405	0	E0	C2	1.3	21	non invayesve	no	no	no	4	4	2	1	0	1	0	2								yes	closure	no							no							no			no	no
378357	AnoN43428	48	30	1490	0	E0	C2		21	non invayesve	no	no	no	8	9	2	2	0	0	1	2								yes		no							no							no			no	no
378364	AnoN43429	36	24	764	0	E0	C3		25	invayesve	no	no	no	4	6	2	1	0	0	0	0								yes		no							no							no			no	no
314758	AnoN42227	21	25	795	0	E0	C3	1.1	32	non invayesve	yes	no	no	1	7	2	2	0	0	0	2			43394					yes	closure	no							no							no			no	no
400823	AnoN43587	48	28	800	0	E0	C2		25	non invayesve	no	no	no	8	8	2	1	9	0	0	0								yes		no							no							no			no	no
365567	AnoN43334	40	23.84	540	0	E0	C3	1.1	25	invayesve	no	no	no	3	6	1	1	1	0	0	2	E4	C2	22/01/2019	E0	C2	2019-05-18		yes	closure	yes	3	19/01/2019	5	INDOMETACINA		no	yes	paracetamol	15	19/02/2019	36	5	no	no			no	no
385771	AnoN43541	24	25	750	1.1	E1	C3	1.3	27	non invayesve	yes	yes	no	1	5	2	9	9	0	0	1			26/12/2018	E4	C4	2019-04-17		yes	closure	no							yes	paracetamol	15	26/12/2018	9	7	no	yes	18	nessuno	no	grade 2
360310	AnoN43278	60	27.28	1020	0.9	E1	C2	1.1	21	non invayesve	no	no	no	9	9	1	2	1	0	0	0	E0	C1	26/09/2018	E3	C3	2018-11-05		yes	Pervieta'	no							yes	INDOMETACINA	0.2	26/09/2018	34	3	no	no			no	no
318226	AnoN42335	24	25.56	850	1.4	E1	C2	1.35	23	non invayesve	no	no	no	6	7	2	1	1	0	0	1	E1	C2	09/10/2018	E1	C1	2018-11-24		yes	Pervieta'	no							yes	IBUPROFENE	10	09/09/2018	14	8	no	no			no	grade 1
320663	AnoN42416	20	28	850	1	E1	C4	1	100	invayesve	yes	no	yes	2	7	2	1	0	1	0	2	E0	C1				2019-01-18		yes	closure	no							yes	paracetamol	20	11/10/2018	13	4	no	no			no	grade 1
323929	AnoN42493	65	26.28	1120	1.5	E1	C1	1.2	21	no	no	no	no	9	9	1	1	1	0	0	0						2018-09-12		yes	closure	no							yes	INDOMETACINA	0.2	16/07/2018	11	3	no	no			no	no
317943	AnoN42324	12	30.84	1145	2.2	E1	C3	1	30	non invayesve	yes	yes	yes	8	8	2	1	0	1	0	2						2018-07-06		yes	closure	yes	4	15/05/2018	4	IBUPROFENE	10	no	no							no			no	no
321124	AnoN42422	40	26.85	830	1.6	E1	C3	1	30	invayesve	no	no	no	8	9	2	1	1	0	0	2	E0	C3	11/12/2018	E0	C1	2018-12-12		yes	closure	yes	3	03/09/2018	4	IBUPROFENE	10	no	no							no			no	no
325865	AnoN42556	46	25	900	2	E1	C3	1	23	invayesve	no	no	no									E3	C3	17/06/2019	E0	C3	2019-08-14		yes	closure	yes	8	29/05/2019	4	paracetamol	60	no	no							yes	19	nessuno	no	no
325862	AnoN42553	26	27	1040	2	E1	C3		80	invayesve	yes	no	yes	7	8	2	1	1	0	0	2	E0	C3	10/05/2019	E0	C2	2019-06-15		yes	closure	yes	5	13/04/2019	4	paracetamol	60	no	no							no			no	grade 3
325440	AnoN42535	58	28.7	1020	1.5	E1	C3	1.43	30	non invayesve	no	no	no	8	9	1	2	0	0	0	2	E0	C2	22/09/2018	E0	C2	2018-11-10		yes	closure	yes	3	19/09/2018	3	IBUPROFENE	10	no	no							no			no	no
325689	AnoN42544	16	28.28	1026	1.7	E1	C3	1.2	25	non invayesve	no	yes	no	6	9	2	1	0	1	0	2	E3	C3	27/03/2019	E0	C3	2019-05-30		yes	closure	yes	2	25/03/2019	3	IBUPROFENE	10	no	no							no			no	no
320636	AnoN42411	64	26	800	1	E1	C2	1.2	25	non invayesve	no	no	no	6	10	2	1	0	0	0	0	E0	C2	23/7/2018	E3	C2	2018-11-13		yes	closure	yes	3	09/07/2018	2	IBUPROFENE	10	no	no							yes	20	nessuno	no	no
378719	AnoN43465	24	23	396	0.6	E1	C4		30	invayesve	no	no	yes	2	5	2	1	0	1	0	2	E0	C4				2019-03-15	63	Decesso	closure	yes	2	13/01/2019	2	paracetamol	60	no	no							no			yes	no
316397	AnoN42287	24	29.7	1170	1	E1	C3	1.3	35	invayesve	no	no	no	7	9	2	1	1	0	0	0						2018-09-18		yes	closure	yes	4	23/07/2018	2	IBUPROFENE	10	no	no							no			no	no
317944	AnoN42325	6	29.42	1188	2.2	E1	C3	1.2	35	invayesve	no	no	no	5	9	2	1	0	0	0	1						2018-07-23		yes	closure	yes	2	02/06/2018	2	IBUPROFENE	10	no	no							no			no	no
325286	AnoN42504	34	29	1380	1.5	E1	C2	1.4	21	non invayesve	no	no	no	5	9	2	9	0	0	0	2	E0	C1	30/01/2019	E0	C1	2019-02-01		yes	closure	no							no							no			no	no
358365	AnoN43247	44	27.28	715	1.4	E1	C3	1.4	25	invayesve	no	yes	no	5	9	2	1	9	0	0	2	E0	C2				2018-08-01		yes	closure	no							no							no			no	no
378436	AnoN43440	10	31	1316	1	E1	C2	0.8	21	non invayesve	no	no	no	6	9	2	1	0	0	0	0	E0	C1				2018-09-01		yes	closure	no							no							no			no	no
378720	AnoN43466	24	26	581	0.8	E1	C2	1	21	non invayesve	no	no	no	7	8	2	1	0	0	0	0	E0	C1				2019-04-02		yes	closure	no							no							no			no	no
323529	AnoN42464	30	29.7	1100	1	E1	C3	1.3	21	non invayesve	no	yes	no	5	7	2	1	0	0	0	2	E0	C1				2018-05-02		yes	closure	no							no							no			no	no
323531	AnoN42465	30	29.7	860	1	E1	C2	0.9	21	non invayesve	no	no	no	5	8	2	1	0	0	0	2	E0	C1				2018-05-02		yes	closure	no							no							no			no	no
323532	AnoN42466	30	29.7	1180	1.6	E1	C2	0.8	21	non invayesve	no	no	no	5	8	2	1	0	0	0	2	E0	C2	01/05/2018	E0	C1	2018-05-02		yes	closure	no							no							no			no	no
321968	AnoN42435	28	29.28	900	0.7	E1	C2	1.3	21	non invayesve	no	no	no	9	10	2	1	0	0	0	0			23/11/2018	E0	C1	2019-01-03		yes	closure	no							no							no			no	no
378425	AnoN43433	24	32	1210	2	E1	C3		25	invayesve	yes	yes	no	5	7	2	1	0	1	0	2	E0	C3				2018-06-04		yes	closure	no							no							no			no	no
317947	AnoN42328	26	27.42	740	0.8	E1	C2	1.2	23	non invayesve	no	no	no	5	9	2	1	0	1	0	2						2018-09-04		yes	closure	no							no							no			no	grade 1
321249	AnoN42426	48	28.56	973	1	E1	C2	1	25	non invayesve	no	no	no	6	8	2	1	0	1	1	2	E0	C2				2019-02-05		yes	closure	no							no							no			no	no
319272	AnoN42360	65	32.42	1480	1.5	E1	C1	1	21	no	no	no	no	9	10	2	1	0	0	0	0						2018-09-06		yes	closure	no							no							no			no	no
319426	AnoN42378	48	29.71	988	0.8	E1	C2	1	22	non invayesve	no	no	no	9	10	2	1	0	1	0	2						2018-08-07		yes	closure	no							no							no			no	no
319276	AnoN42362	19	30.84	1270	2	E1	C3	1	33	non invayesve	no	no	no	8	8	2	1	0	1	0	0	E0	C2				2019-09-07		yes	closure	no							no							no			no	no
321132	AnoN42425	51	27.71	970	1	E1	C2	1	22	non invayesve	no	no	no	9	10	2	2	0	1	0	2			09/11/2018	E0	C2	2019-01-08		yes	closure	no							no							no			no	grade 1
377860	AnoN43413	7	28	1565	1.7	E1	C2		21	non invayesve	no	no	no	4	7	1	2	1	0	0	0	E0	C1				2019-04-08		yes	closure	no				NESSUno			no							no			no	no
321535	AnoN42432	70	28.28	1100	1.7	E1	C2	1.4	25	non invayesve	no	no	no	7	8	2	1	0	0	0	0	E0	C1				2019-05-08		yes	closure	no							no							no			no	grade 1
323928	AnoN42492	12	29.28	1620	2	E1	C2	0.9	21	non invayesve	no	no	no	8	9	1	1	1	0	0	0						2018-08-09		yes	closure	no							no							no			no	no
377797	AnoN43407	19	28	1110	0.9	E1	C2		23	non invayesve	no	no	no	8	8	2	1	0	0	0	2	E0	C2				2018-09-10		yes	closure	no							no							no			no	no
317948	AnoN42329	8	25.14	821	2.2	E1	C3	1	35	invayesve	no	no	no	1	3	1	2	0	0	0	1						2018-09-10		yes	closure	no							no							no			no	grade 3
373819	AnoN43349	49	33.14	1440	1	E1	C2	1.3	21	non invayesve	no	no	no	9	10	2	2	0	0	0	0	E1	C1				2018-10-11		yes	Pervieta'	no							no							no			no	no
325287	AnoN42505	38	30.14	1175	0.5	E1	C2	1.2	21	non invayesve	no	no	no	9	10	1	9	1	0	0	0			07/02/2019	E0	C1	2019-02-12		yes	closure	no							no							no			no	no
326062	AnoN42564	48	27	890	1.9	E1	C2	1	23	non invayesve	no	no	no	7	9	1	1	1	0	0	0	E0	C2	25/07/2019	E0	C2	2019-09-12		yes	closure	no							no							no			no	no
666666	AnoN43532	26	25.42	900	2	E1	C4	1	40	invayesve	yes	yes	yes	5	8	1	9	1	0	0	2						2018-08-14	3	Decesso	Pervietà	no														no			yes
378430	AnoN43436	48	31	1424	2	E1	C2	0.8	21	non invayesve	no	no	no	8	9	2	1	0	0	0	2	E0	C1				2018-06-15		yes	closure	no							no							no			no	no
317942	AnoN42323	28	29.84	920	1.2	E1	C2	1.2	23	non invayesve	no	no	no	8	9	2	1	0	1	0	0						2018-06-15		yes	closure	no							no							no			no	no
318225	AnoN42334	54	27.84	1113	1.4	E1	C2	1.4	23	non invayesve	no	no	no	3	7	2	2	1	0	0	2	E0	C1				2018-10-16		yes	Pervieta'	no							no							no			no	no
316393	AnoN42283	28	28.14	965	1.2	E1	C2	2	23	non invayesve	no	no	no	8	9	1	1	0	0	0	0						2018-04-17		yes	closure	no							no							no			no	no
325596	AnoN42537	72	29.84	1215	0.8	E1	C2	1.2	27	non invayesve	no	no	no	7	8	2	9	0	0	0	0	E0	C1				2018-10-17		yes	closure	no							no							no			no	no
325593	AnoN42536	36	29.84	1120	1.8	E1	C2	1.3	21	non invayesve	no	no	no	5	9	2	9	0	0	0	0	E0	C1				2019-10-17		yes	closure	no							no							no			no	no
321972	AnoN42437	40	30.71	1280	1.1	E1	C2	1	21	non invayesve	no	no	no	8	9	2	2	0	1	0	2			15/01/2019	E0	C1	2019-01-18		yes	closure	no							no							no			no	no
319241	AnoN42350	24	29.14	1380	1	E1	C2	1	25	non invayesve	no	no	no	9	10	2	1	0	0	0	0	E1	C1				2018-07-18		yes	Pervieta'	no							no							no			no	no
325289	AnoN42507	48	31.57	1040	0.5	E1	C1	1.3	23	no	no	no	no	9	10	2	9	0	0	0	0						2019-02-19		yes	closure	no							no							no			no	no
317937	AnoN42319	50	28.42	1000	1	E1	C2	1.3	30	non invayesve	no	no	no	3	7	2	1	0	1	0	2						2018-06-19		yes	closure	no							no							no			no	no
326189	AnoN42575	60	28.56	830	1	E1	C2	1.2	21	non invayesve	no	no	no	5	8	2	1	0	0	0	2	E0	C1				2019-12-20		yes	Pervieta'	no							no							no			no	no
325992	AnoN42563	60	28.28	980	0.8	E1	C2	1.2	21	non invayesve	no	no	no	8	9	2	1	9	0	0	2	E0	C1				2018-08-21		yes	closure	no							no							no			no	no
321971	AnoN42436	47	30.28	1200	0.9	E1	C2	1.6	21	non invayesve	no	no	no	7	8	2	1	0	1	0	2			10/01/2019	E0	C1	2019-01-22		yes	closure	no							no							no			no	no
317941	AnoN42322	24	29	1190	1.8	E1	C2	1.4	25	non invayesve	no	no	no	6	9	2	1	0	1	0	0						2018-06-22		yes	closure	no							no							no			no	no
322914	AnoN42455	12	26.56	700	0.8	E1	C3	1	30	invayesve	no	no	yes	2	8	2	1	0	0	0	2	E0	C2				2018-10-22	32	Decesso	closure	no							no							no			yes	grade 1
319277	AnoN42363	24	26.42	970	1	E1	C2		21	non invayesve	no	no	no	5	8	2	1	1	0	0	0	E0	C2	17/10/2018	E0	C1	2018-10-23		yes	closure	no							no							no			no	no
326067	AnoN42568	4	31	1350	1.3	E1	C2	1.2	30	no	no	no	no	7	9	2	1	0	0	1	0	E0	C1				2019-09-24		yes	closure	no							no							no			no	no
358358	AnoN43246	48	24.42	600	0.6	E1	C3	1.4	35	non invayesve	no	yes	no	6	9	1	1	1	0	0	2	E1	C2	07/09/2020	E0	C3	2018-11-24		yes	closure	no							no							no			no	no
323819	AnoN42479	48	32.42	1408	1.1	E1	C2	1.2	21	non invayesve	no	no	no	5	9	2	2	0	9	0	0						2018-12-24		yes	closure	no							no							no			no	no
318228	AnoN42336	12	25.56	980	1.2	E1	C3	1.2	25	invayesve	no	no	no	2	7	2	1	1	0	0	1						2018-11-26		yes	closure	no							no							no			no	no
322918	AnoN42458	42	29.7	998	1.3	E1	C3	1.5	35	non invayesve	no	no	yes	9	10	2	1	0	1	0	2	E0	C2	29/03/2019	E0	C1	2019-03-29		yes	closure	no							no							no			no	no
319251	AnoN42354	24	27.84	1000	2.5	E1	C3	1	40	invayesve	no	no	no	2	6	2	1	0	1	0	2	E0	C3				2018-05-29		yes	closure	no							no							no			no	no
377866	AnoN43417	20	28	905	1	E1	C2		21	non invayesve	no	no	no	8	8	2	1	1	0	0	0	E0	C2				2018-09-29		yes	closure	no							no							no			no	no
325424	AnoN42526	37	29	1420	2	E1	C2	1.2	23	non invayesve	no	no	no	5	9	1	2	0	9	0	0						2018-11-29		yes	closure	no							no							no			no	no
318224	AnoN42332	34	29.42	540	1.6	E1	C3	1	30	non invayesve	no	no	no	9	10	2	1	0	0	0	2						2018-11-16		yes	closure	yes	3	22/07/2018	1	IBUPROFENE	10	yes	yes	paracetamol	80	01/08/2018	11	3	no	no			no	no
325688	AnoN42543	3	25.7	498	3	E1	C3	1.3	30	invayesve	yes	yes	no	5	8	2	1	0	1	0	2	E1	C3				2019-01-22	25	Decesso	Pervieta'	yes	3	31/12/2018	3	IBUPROFENE	10	no	yes	IBUPROFENE	10	06/01/2019	9	3	no	no			yes	grade 1
382587	AnoN43520	48	25	920	1.5	E2	C2	1.45	25	non invayesve	no	no	no	5	8	1	1	1	0	0	2			04/10/2018	E1	C2	2019-02-07		yes	closure	no							yes	paracetamol	15	10/10/2018	14	4	no	yes	20	yesndrome della disfunzione ventricolare sx	no	no
325871	AnoN42561	72	31	1250	2.5	E2	C2	1.3	21	non invayesve	no	no	no	7	8	2	1	0	1	0	0	E1	C1	17/07/2019	E0	C1	2019-08-13		yes	closure	yes	7	03/07/2019	5	paracetamol	60	no	no							no			no	no
325302	AnoN42515	8	28	590	2	E2	C3	2	30	invayesve	yes	yes	no	1	6	2	2	1	0	0	2	E0	C3	23/04/2019	E0	C2	2019-08-24		yes	closure	yes	2	19/03/2019	4	IBUPROFENE	10	no	no							no			no	grade 3
319291	AnoN42369	8	29.42	975	2.2	E2	C3	1.7	30	invayesve	no	no	no	9	9	9	9	9	9	9	9	E0	C2				2018-07-20	50	Decesso		yes	2	03/06/2018	3	IBUPROFENE	10	no	no							no			yes	no
322911	AnoN42452	24	25.28	993	1.3	E2	C3	1.6	22	invayesve	no	no	no	5	6	1	9	1	0	0	2			22/12/2018	E0	C4	2018-12-24	9	Decesso	closure	yes	2	18/12/2018	3	IBUPROFENE	10	no	no							no			yes	no
555555	AnoN43499	70	23.84	500	1.6	E2	C3	1.2	23	invayesve	no	no	no	3	7	1	1	1	0	0	2						2018-04-26	7	Decesso	Pervietà	yes	1	22/04/2018	3	IBUPROFENE	10	no								no			yes
353473	AnoN43159	21	25.28	650	1.7	E2	C2	1.4	21	non invayesve	no	no	no	7	8	2	1	0	0	0	0	E0	C2	25/11/2018	E0	C2	2018-12-29		yes	closure	yes	2	11/11/2018	3	IBUPROFENE	10	no	no							no			no	no
322919	AnoN42459	33	27.84	840	2.5	E2	C2	1.75	25	non invayesve	no	no	yes	2	7	2	1	0	0	1	0	E0	C2				2019-01-22		yes	closure	yes	2	27/12/2018	2	IBUPROFENE	10	no	no							no			no	no
361583	AnoN43310	32	26	900	2.8	E2	C2	2.1	21	non invayesve	no	no	no	3	7	1	2	1	0	0	2	E0	C2				2019-06-04		yes	closure	yes	2	22/03/2019	1	IBUPROFENE	10	no	no							no			no	grade 2
384948	AnoN43534	24	27.42	1140	1.6	E2	C2	1.5	25	non invayesve	no	no	no	6	7	2	1	0	9	0	2						2019-06-06		yes	closure	no							no							no			no	no
325284	AnoN42503	22	29	1650	1.7	E2	C2	1.2	21	non invayesve	no	no	no	5	7	2	9	0	0	0	2	E0	C1	31/01/2019	E0	C1	2019-02-01		yes	closure	no							no							no			no	no
325437	AnoN42533	70	29.7	1000	1.6	E2	C2	1.4	21	non invayesve	no	no	no	9	9	2	1	0	0	0	2	E0	C1				2018-10-03		yes	closure	no							no							no			no	no
321536	AnoN42433	8	26.7	565	2.2	E2	C3	1.2	25	invayesve	no	yes	no	5	8	2	1	0	0	0	2						2019-07-04		yes	closure	no							no							no			no	grade 1
326078	AnoN42573	4	36	1495	2	E2	C1	1.6	21	no	no	no	no	9	10	1	2	0	1	0	0	E0	C1				2019-10-12		yes	closure	no							no							no			no	no
385770	AnoN43540	23	27.42	890	1.1	E2	C3	1.66	30	non invayesve	no	no	no	5	7	2	1	0	0	0	2			21/12/2018	E0		2019-05-13		yes	closure	no							no							no			no	no
325857	AnoN42550	72	34	1365	2.7	E2	C2	1.2	21	non invayesve	no	no	no	8	9	2	1	0	0	0	0						2019-04-17		yes	closure	no							no							no			no	no
314008	AnoN42155	16	29	1140	1.5	E2	C2	1.5	21	non invayesve	no	no	no	8	9	1	1	1	0	0	0	E0	C1				2018-07-17		yes	closure	no							no							no			no	no
319425	AnoN42377	33	30.14	1215	1.4	E2	C2	1.5	21	non invayesve	no	no	no	9	10	2	2	0	0	0	2	E0	C2	11/07/2018	E0	C1	2018-07-21		yes	closure	no							no							no			no	no
321126	AnoN42423	40	30	1275	1.4	E2	C2	1.6	21	non invayesve	no	no	no	5	8	2	9	0	0	0	2	E0	C1	10/10/2018	E0	C1	2018-10-23		yes	closure	no							no							no			no	no
325297	AnoN42512	21	23.71	660	1.8	E2	C4	2	60	invayesve	yes	no	yes	1	2	1	1	1	0	0	2	E3	C4				2019-02-25	4	Decesso	Pervieta'	no														no			yes	grade 4
326072	AnoN42571	72	25	975	2.2	E2	C2	1.3	24	non invayesve	no	no	no	4	6	1	1	1	0	0	0	E3	C3	05/12/2019	E0	C1	2019-12-24		yes	closure	yes	7	17/09/2019	4	paracetamol	60	no	yes	IBUPROFENE	10	27/09/2019	14	3	no	yes	27	nessuno	no	no
320666	AnoN42418	38	23.56	740	1.5	E2	C2	1.1	30	non invayesve	no	no	no	4	5	1	2	1	0	1	1	E0	C2	21/11/2018	E3	C3	2019-04-05		yes	closure	yes	3	16/11/2018	5	IBUPROFENE	10	no	yes	IBUPROFENE	10	21/11/2018	10	3	no	yes	29	yesndrome della disfunzione ventricolare sx	no	no
378731	AnoN43473	72	24	675	2	E3	C3	1.5	30	non invayesve	no	no	no	8	8	2	1	0	0	0	0	E0	C1				2019-07-01		yes	closure	yes	2	20/02/2019	3	paracetamol	60	no	no							no			no	no
319287	AnoN42366	22	31	1490	1.8	E3	C2	1.7	25	non invayesve	no	no	no	3	8	1	1	0	0	0	0	E0	C1	07/03/2019	E0	C1	2019-04-05		yes	closure	yes	2	17/02/2019	3	IBUPROFENE	10	no	no							no			no	grade 1
319260	AnoN42358	19	31	1040	3.5	E3	C3	3	45	non invayesve	no	no	yes	8	7	2	1	0	0	0	2	E2	C3	07/07/2018	E0	C2	2018-08-08		yes	closure	yes	5	03/07/2018	3	IBUPROFENE	10	no	no							no			no	no
322915	AnoN42456	26	25.28	769	2.4	E3	C3	1	24	non invayesve	yes	no	yes	2	4	2	9	0	0	0	2	E1	C3	30/11/2018	E4	C3	2019-02-12		yes	closure	yes	5	07/11/2018	3	paracetamol	15	no	no							yes	29	yesndrome della disfunzione ventricolare sx	no	grade 2
319423	AnoN42375	49	27.57	700	2.3	E3	C3	1.75	30	non invayesve	no	no	no	8	9	2	1	0	1	0	2	E0	C2	19/06/2018	E0	C1	2018-07-20		yes	closure	yes	3	23/04/2018	3	IBUPROFENE	10	yes	no							no			no	no
325299	AnoN42513	6	26.57	590	1.8	E3	C3	1.3	30	non invayesve	no	no	no	8	9	2	1	0	0	1	2	E0	C2	07/05/2019	E0	C1	2019-05-23		yes	closure	yes	2	01/03/2019	3	IBUPROFENE	5	no	no							no			no	grade 1
320665	AnoN42417	54	24	670	1.6	E3	C3	1.6	35	invayesve	no	yes	yes	2	7	2	2	1	0	0	2	E1	C4	17/12/2018	E0	C3	2019-07-29		yes	closure	yes	5	09/11/2018	3	paracetamol	10	no	no							yes	41	paraliyes corde vocali	no	grade 1
378426	AnoN43434	24	25	859	1.8	E3	C3	1.5	21	invayesve	no	no	no	2	5	2	9	0	0	0	2						2018-08-03		yes	closure	yes	5	10/05/2018	2	IBUPROFENE	10	no	no							yes	9	yesndrome della disfunzione ventricolare sx	no	grade 2
324067	AnoN42495	18	27.28	760	1.6	E3	C2	1.1	21	non invayesve	no	no	no	5	9	2	2	1	0	0	1						2019-12-06	33	Decesso	closure	yes	3	05/11/2018	2	IBUPROFENE	10	no	no							no			yes	no
378709	AnoN43456	48	27	707	2	E3	C2	1.8	21	non invayesve	no	no	no	7	9	2	1	0	0	0	2	E0	C1				2019-01-07		yes	closure	yes	1	02/11/2018	2	IBUPROFENE	10	no	no							no			no	no
378730	AnoN43472	48	25	626	2	E3	C3	1.5	30	invayesve	no	no	no	2	9	2	2	0	0	0	2	E0	C2				2019-06-07		yes	closure	yes	4	05/02/2019	2	paracetamol	60	no	no							no			no	no
378432	AnoN43438	24	25	587	1.8	E3	C3	1.6	48	invayesve	no	no	no	2	6	2	1	0	0	0	2	E0	C1				2018-10-08		yes	closure	yes	1	05/07/2018	2	IBUPROFENE	10	no	no							no			no	no
378729	AnoN43471	48	25	475	1.8	E3	C3	1.4	30	invayesve	yes	no	no	7	9	2	2	0	0	0	2	E0	C3				2019-06-10		yes	closure	yes	4	05/02/2019	2	paracetamol	60	no	no							no			no	no
359940	AnoN43266	7	28	950	3	E3	C2	2.67	21	non invayesve	no	no	no	8	8	2	1	0	1	1	2	E0	C1				2018-10-10		yes	closure	yes	3	04/08/2018	2	IBUPROFENE	10	no	no							no			no	no
315113	AnoN42240	24	27	847	1.8	E3	C3	1.2	25	invayesve	yes	yes	yes	2	2	2	1	0	1	0	1	E0	C2	13/06/2018	E0	C1	2018-06-24		yes	closure	yes	2	26/03/2018	2	IBUPROFENE	10	no	no							no			no	grade 1
377808	AnoN43409	36	25	730	2.2	E3	C3	1.76	35	non invayesve	no	no	yes	2	7	1	2	1	0	0	2	E2	C3				2019-04-20		yes	closure	yes	3	04/01/2019	2	IBUPROFENE	10	no	no							no			no	grade 2
319243	AnoN42352	24	28.42	1175	2	E3	C3	1	34	non invayesve	no	no	no	9	9	2	1	0	0	0	2	E1	C2	24/06/2018	E0	C2	2018-08-24		yes	closure	yes	3	20/06/2018	2	IBUPROFENE	10	no	no							no			no	no
361581	AnoN43309	38	30	725	2	E3	C4	1.77	21	invayesve	no	yes	no	3	8	2	1	1	0	0	2	E0	C2				2019-02-25		yes	Pervieta'	yes	1	04/10/2018	2	IBUPROFENE	10	no	no							no			no	no
317946	AnoN42327	20	27.42	1060	1.7	E3	C3	1.7	25	invayesve	no	no	no	5	7	2	1	0	0	0	1	E0	C2	20/07/2018	E0	C1	2018-07-27		yes	closure	yes	2	05/6/2018	2	IBUPROFENE	10	no	no						no	no			no	no
359026	AnoN43256	48	30	1405	2	E3	C2	1.75	23	non invayesve	no	no	no	8	9	2	1	9	1	0	0	E0	C2				2018-12-28		yes	closure	yes	3	07/11/2018	2	IBUPROFENE	10	no	no							no			no	no
378435	AnoN43439	24	23	580	1.8	E3	C3	1.5	26	invayesve	no	no	no																yes		yes	1	09/07/2018	2	IBUPROFENE	10	no	no							no			no	no
378867	AnoN43491	36	26	926	1.8	E3	C3	1.4	30	invayesve	no	no	no	6	8	1	1	0	0	0	2	E2	C1				2019-03-04		yes	Pervieta'	yes	2	03/12/2018	1	IBUPROFENE	10	no	no							no			no	no
378716	AnoN43462	36	26	926	1.5	E3	C3	1.4	25	invayesve	yes	no	no	6	8	1	1	1	0	0	2	E0	C3				2019-03-04		yes	Pervieta'	yes	2	03/12/2018	1	IBUPROFENE	10	no	no							no			no	no
378737	AnoN43479	24	25	380	1.8	E3	C3	1.4	50	invayesve	no	no	yes	4	8	2	1	0	1	0	2	E0	C4				2019-04-04	9	Decesso	closure	yes	4	27/03/2019	1	paracetamol	60	no	no							no			yes	no
378736	AnoN43478	24	25	553	2	E3	C3	1.4	35	invayesve	no	no	no	6	7	2	9	0	1	0	2	E0	C3				2019-07-30		yes	closure	yes	4	27/03/2019	1	paracetamol	60	yes	no							no			no	no
321533	AnoN42429	21	25.14	980	2	E3	C2	1.5	26	non invayesve	no	yes	no	5	7	1	2	1	0	0	2	E4	C4	14/05/2019	E0	C1	2019-06-01		yes	closure	no							no							yes	5	paraliyes corde vocali	no	grade 1
377865	AnoN43416	28	28	940	2	E3	C2	1.57	21	non invayesve	no	no	no	7	8	1	1	0	0	0	0	E0	C2				2018-10-10		yes	closure	no							no							no			no	no
319274	AnoN42361	60	32.7	995	1.8	E3	C2	1.3	21	no	no	no	no	8	10	2	1	0	0	0	0	E0	C1	30/05/2018	E0	C1	2018-06-11		yes	closure	no							no							no			no	no
378723	AnoN43468	24	25	653	2	E3	C2	1.5	35	non invayesve	no	no	no	6	9	2	2	0	0	0	2	E0	C1				2019-03-22		yes	closure	yes	2	21/01/2019	5	IBUPROFENE	10	no	yes	IBUPROFENE	10	01/02/2019	16	3	no	no			no	no
378733	AnoN43475	24	25	760	2	E3	C2	1.4	21	non invayesve	no	no	no	5	9	2	2	0	0	0	2	E0	C1				2019-06-28		yes	closure	yes	4	19/03/2019	2	paracetamol	60	no	yes	IBUPROFENE	10	28/03/2019	11	3	no	no			no	no
317935	AnoN42318	70	27	982	1.8	E4	C2	1.8	25	non invayesve	no	no	no	6	7	2	1	0	0	0	2						2018-06-26		yes	closure	yes	3	19/03/2018	4	IBUPROFENE	10	no	no							no			no	no
319293	AnoN42370	24	27.42	1160	1.8	E4	C3	2.4	28	invayesve	no	no	no	5	8	2	1	0	0	0	2	E1	C3	22/09/2019	E0	C2	2019-11-29		yes	closure	yes	3	19/09/2918	4	IBUPROFENE	15	no	no							no			no	grade 1
323822	AnoN42480	20	26.42	645	3	E4	C3	1.2	28	non invayesve	yes	no	no	8	9	2	1	0	0	1	2	E0	C3	02/05/2019	E0	C1	2019-05-03		yes	closure	yes	2	2019-02-10	3	IBUPROFENE	10	no	no							no			no	no
325439	AnoN42534	60	28.7	985	1.6	E4	C2	1.2	21	non invayesve	no	no	no	8	9	1	2	0	0	0	2	E1	C2	22/09/2018	E0	C2	2018-11-10		yes	closure	yes	3	19/09/2018	3	IBUPROFENE	10	no	no							no			no	no
316760	AnoN42290	30	29	1475	2.5	E4	C2	1.8	21	non invayesve	no	no	no	5	8	2	1	0	0	1	0						2019-07-07		yes	closure	yes	3	22/10/2019	2	IBUPROFENE	10	no	no							no			no	no
324066	AnoN42494	24	27.28	920	2	E4	C3	1.2	23	invayesve	no	no	no	4	3	2	2	1	0	0	1	E0	C2	03/02/2019	E0	C1	2019-02-08		yes	closure	yes	3	05/11/2018	2	IBUPROFENE	10	no	no							no			no	no
319240	AnoN42349	24	29.7	1170	1.7	E4	C3	1	40	invayesve	no	no	no	3	8	1	1	1	0	0	2	E1	C2	09/09/2018	E0	C1	2018-09-12		yes	closure	yes	4	23/07/2018	2	IBUPROFENE	10	no	no							no			no	grade 1
363074	AnoN43327	46	26.86	1100	2.5	E4	C3	1.6	21	non invayesve	yes	yes	no	8	8	2	9	0	0	0	2	E0	C2				2018-11-13		yes	closure	yes	2	17/09/2018	2	IBUPROFENE	10	no	no							no			no	no
323824	AnoN42481	24	29.7	1490	2	E4	C3	1.8	28	invayesve	no	no	no	6	6	1	2	1	0	0	2	E0					2019-12-15		yes	closure	yes	2	20/09/2018	2	IBUPROFENE	10	yes	no							no			no	grade 3
319242	AnoN42351	24	28.42	1140	2	E4	C2	1.2	21	non invayesve	no	no	no	9	9	2	1	0	0	1	2	E0	C2				2018-08-24		yes	closure	yes	4	20/06/2018	2	IBUPROFENE	10	no	no							no			no	no
378734	AnoN43476	24	25	830	2	E4	C4	1.5	100	invayesve	yes	yes	yes	2	4	2	2	0	0	0	2	E0	C4				2019-03-27	10	Decesso	closure	yes	4	18/03/2019	1	paracetamol	60	no	no							no			yes	grade 2
[truncated: 12 more columns]
